# Supplementary material for: Phytochemicals and Biological Properties of Azorean Camellia sinensis Black Tea Samples from Different Zones of Tea Plantation
Source: Plants (Basel). 2025 Jan 2;14(1):103. doi: 10.3390/plants14010103 (PMC11723068; doi:10.3390/plants14010103)
Supplement: Supplementary file 1 [file plants-14-00103-s001.zip]

Archive with 1 entries (1 files):
- plants-3381950-supplementary.pdf
